# Supplementary material for: The NUPHAC-EU Framework for Nurses’ Role in Interprofessional Pharmaceutical Care: Cross-Sectional Evaluation in Europe
Source: Int J Environ Res Public Health. 2021 Jul 25;18(15):7862. doi: 10.3390/ijerph18157862 (PMC8345454; doi:10.3390/ijerph18157862)
Supplement: Supplementary file 1 [file ijerph-18-07862-s001.zip]

Archive with 3 entries (3 files):
- Supplementary File_S1_STROBE.pdf
- Supplementary File_S2_ survey with code book.pdf
- Supplementary File_S3_table.pdf
